# Supplementary material for: Assessing Hemodynamic Changes During Locoregional Anesthesia in Cesarean Section: The Role of USCOM®
Source: Diagnostics (Basel). 2025 Nov 10;15(22):2846. doi: 10.3390/diagnostics15222846 (PMC12651670; doi:10.3390/diagnostics15222846)
Supplement: Supplementary file 1 [file diagnostics-15-02846-s001.zip]

Archive with 1 entries (1 files):
- diagnostics-3961938-supplementary.pdf
